# Supplementary material for: Methods for Fungicide Efficacy Screenings: Multiwell Testing Procedures for the Oomycetes Phytophthora infestans and Pythium ultimum
Source: Microorganisms. 2023 Jan 31;11(2):350. doi: 10.3390/microorganisms11020350 (PMC9959339; doi:10.3390/microorganisms11020350)
Supplement: Supplementary file 1 [file microorganisms-11-00350-s001.zip]

Archive with 1 entries (1 files):
- microorganisms-2112056-supplementary.pdf
